# Supplementary material for: Predicting protein and pathway associations for understudied dark kinases using pattern-constrained knowledge graph embedding
Source: PeerJ. 2023 Oct 18;11:e15815. doi: 10.7717/peerj.15815 (PMC10590106; doi:10.7717/peerj.15815)
Supplement: Supplemental Information 4 — Table depicting all node type abundance and average degree (number of edges) for node types within our KG. [file peerj-11-15815-s004.xlsx]

## Sheet: Sheet1
Node type	Unique number of nodes	Average Degree
Well-studied Kinase (Light Kinase)	390	85.97
Under-studied Kinase (Dark Kinase)	151	29.33
Protein	1014061	6.08
Pathway	1974	34.88
PTM	677	1.28
Functional Domain	7834	218.41
Biological Process	17670	151.79
Molecular Function	4528	164.93
CellularComponent	2152	216.63
Chemical	9426	61.1
Disease	5234	19.49
Total	1064097	11.8
