# Supplementary material for: Predicting protein and pathway associations for understudied dark kinases using pattern-constrained knowledge graph embedding
Source: PeerJ. 2023 Oct 18;11:e15815. doi: 10.7717/peerj.15815 (PMC10590106; doi:10.7717/peerj.15815)
Supplement: Supplemental Information 5 — Table depicting the average overlap between three replicates for all hyper-parameters tested (NW from 10–80). Columns include “Number of predictions that overlap across 3 replicates” and “Total number of unique pathway predictions”. The “Percent of pathway predictions that overlap” column is made by dividing the values of the other columns. [file peerj-11-15815-s005.xlsx]

## Sheet: newPossbleSupTable195
	nw10			nw20			nw30			nw40			nw50			nw60			nw70			nw80
Dark Kinase	Percent of pathway predictions that overlap	Number of predictions that overlap across the 3 reps	Total number of unique pathway predictions	Percent of pathway predictions that overlap	Number of predictions that overlap across the 3 reps	Total number of unique pathway predictions	Percent of pathway predictions that overlap	Number of predictions that overlap across the 3 reps	Total number of unique pathway predictions	Percent of pathway predictions that overlap	Number of predictions that overlap across the 3 reps	Total number of unique pathway predictions	Percent of pathway predictions that overlap	Number of predictions that overlap across the 3 reps	Total number of unique pathway predictions	Percent of pathway predictions that overlap	Number of predictions that overlap across the 3 reps	Total number of unique pathway predictions	Percent of pathway predictions that overlap	Number of predictions that overlap across the 3 reps	Total number of unique pathway predictions	Percent of pathway predictions that overlap	Number of predictions that overlap across the 3 reps	Total number of unique pathway predictions
Q8N2I9	0.0810811	18	222	0.0869565	4	46	0.181818	2	11	0.0930233	4	43	0.0882353	3	34	0.1	3	30	0.0234375	3	128	0	0	18
Q86Z02	0.0625	1	16	0.0588235	1	17	0.0298507	2	67	0.0645161	2	31	0.037037	1	27	0.0263158	2	76	0.0123457	1	81	0	0	45
Q9P286	0.0769231	1	13	0	0	15	0	0	7	0	0	3	0	0	2	0	0	4	0	0	4	0	0	14
Q9P0L2	0	0	1	0	0	4	0.5	1	2	0	0	2	0	0	2	0	0	1	0	0	1	0.25	1	4
Q52WX2	0	0	0	0	0	0	0	0	0	0	0	0	0	0	0	0	0	1	0	0	0	0	0	0
Q9BRS2	0.388889	14	36	0.875	14	16	0.684211	13	19	0.875	14	16	0.0555556	1	18	0.454545	10	22	0.292683	12	41	0.470588	8	17
Q9NRP7	0.154545	17	110	0.25	8	32	0.12963	7	54	0.40625	13	32	0.262295	16	61	0.12766	6	47	0.076087	7	92	0.153846	8	52
Q8IV63	0.164474	25	152	0.2	16	80	0.113208	18	159	0.228571	24	105	0.257576	17	66	0.0474576	28	590	0.0455172	33	725	0.04811	14	291
Q9BVS4	0.341463	14	41	0.823529	14	17	0.8125	13	16	0.8125	13	16	0.0625	1	16	0.428571	9	21	0.285714	10	35	0.294118	5	17
Q04759	0.0217391	1	46	0.0543478	5	92	0.0645161	6	93	0.0301724	7	232	0.0170455	3	176	0.0149254	1	67	0.0148515	3	202	0.0299625	8	267
Q8TD08	0	0	1	0	0	6	0	0	6	0	0	1	0	0	8	0	0	3	0	0	5	0	0	4
Q05823	0.116667	21	180	0.0955882	13	136	0.0657895	15	228	0.164474	50	304	0.075	30	400	0.0594406	34	572	0.0543767	41	754	0.042654	18	422
Q92630	0	0	49	0	0	12	0.0273973	4	146	0.0769231	1	13	0.0131579	1	76	0.0294118	1	34	0	0	249	0.0322581	4	124
Q58A45	0.203883	21	103	0.12	6	50	0.125	6	48	0.0645161	6	93	0.0833333	9	108	0.103896	8	77	0.0659341	6	91	0.037594	5	133
Q5VT25	0	0	0	0	0	4	0	0	1	0	0	4	0	0	8	0	0	0	0	0	3	0	0	0
Q96PN8	0	0	0	0	0	0	0	0	2	0	0	3	0	0	2	0	0	0	0	0	1	0	0	3
P51956	0	0	1	0	0	0	0	0	5	0	0	0	0	0	2	0	0	2	0	0	4	0	0	10
Q8TDC3	0	0	3	0	0	7	0	0	2	0.133333	2	15	0	0	0	0	0	10	0	0	0	0	0	2
O94921	0	0	5	0	0	15	0	0	6	0	0	8	0	0	0	0	0	5	0	0	1	0	0	7
Q15569	0.0681818	15	220	0.08	14	175	0.114754	42	366	0.157895	24	152	0.0483871	21	434	0.0208333	2	96	0.0581395	5	86	0.0243902	5	205
Q86Y07	0.0769231	1	13	0	0	1	0	0	24	0.0238095	1	42	0.0714286	1	14	0	0	6	0	0	8	0	0	3
Q99755	0.102564	8	78	0.147541	9	61	0.217391	5	23	0.227273	5	22	0.0857143	3	35	0.0352941	3	85	0.0448718	7	156	0.0212766	2	94
P78368	0.0185185	1	54	0.0769231	1	13	0.0909091	1	11	0.5	1	2	0.4	2	5	0	0	141	0	0	70	0	0	26
Q96S38	0	0	0	0	0	0	0	0	0	0	0	0	0	0	0	0	0	0	0	0	1	0	0	1
Q9H422	0	0	0	0	0	1	0	0	15	0.0344828	1	29	0	0	4	0	0	0	0	0	0	0	0	9
Q6P5Z2	0.0833333	2	24	0.16	4	25	0.157895	3	19	0.0909091	1	11	0.142857	2	14	0.104167	5	48	0.0298507	2	67	0.0206186	2	97
Q9Y2H1	0.0481928	4	83	0.0434783	1	23	0.214286	3	14	0.0769231	1	13	0.0454545	1	22	0.0344828	1	29	0.0909091	1	11	0.047619	1	21
Q6ZWH5	0	0	2	0	0	41	0	0	26	0	0	0	0	0	35	0	0	15	0	0	23	0	0	4
Q8IY84	0	0	0	0	0	0	0	0	2	0	0	1	0	0	3	0	0	0	0	0	1	0	0	5
P27448	0.0495868	6	121	0.0989011	9	91	0.0670732	11	164	0.0629371	9	143	0.0769231	3	39	0.0123457	3	243	0.030303	2	66	0.0217391	2	92
P0C1S8	0	0	0	0	0	1	0	0	2	0	0	3	0	0	1	0.25	1	4	0.333333	1	3	0	0	17
Q9UEE5	0.142857	1	7	0.0769231	1	13	0.2	1	5	0	0	6	0.333333	1	3	0	0	4	0	0	11	0	0	4
Q8IVW4	0	0	1	0	0	3	0	0	2	0	0	5	0	0	12	0	0	1	0	0	3	0	0	23
Q9BXA7	0.0747664	8	107	0.0769231	4	52	0.166667	3	18	0.0689655	2	29	0.142857	1	7	0	0	9	0	0	7	0	0	54
Q5VST9	0.0689655	4	58	0.0681818	3	44	0.117647	4	34	0.105263	6	57	0.0779221	6	77	0.0408163	4	98	0.038835	4	103	0.0295858	5	169
Q99558	0.151515	30	198	0.121528	35	288	0.167785	25	149	0.0217391	2	92	0.0666667	8	120	0.0471698	5	106	0.00895522	3	335	0.106618	29	272
O94768	0.166667	1	6	0.25	4	16	0	0	6	0.111111	1	9	0.0769231	1	13	0	0	7	0.0769231	1	13	0	0	1
Q38SD2	0.153846	4	26	0	0	7	0	0	14	0	0	5	0.25	1	4	0	0	2	0	0	2	0	0	24
Q8IZE3	0	0	0	0	0	0	0	0	1	0	0	3	0	0	5	0	0	35	0	0	8	0	0	6
O60307	0	0	0	0	0	0	0	0	0	0	0	1	0	0	0	0	0	0	0	0	0	0	0	0
Q5TCX8	0	0	0	0	0	4	0	0	9	0.0212766	1	47	0	0	12	0	0	0	0	0	1	0	0	109
Q8TEA7	0	0	0	0	0	0	0	0	0	0	0	0	0	0	1	0	0	1	0	0	1	0	0	1
Q8IU85	0.222222	6	27	0.272727	3	11	0.375	3	8	0.121951	5	41	0.333333	2	6	0.25	1	4	0	0	6	0	0	16
Q96NX5	0	0	3	0.6	3	5	0.6	3	5	0.571429	4	7	0.428571	3	7	0	0	5	0	0	4	0	0	12
Q6P3W7	0.0526316	1	19	0.0833333	1	12	0.0769231	1	13	0.111111	1	9	0.0588235	1	17	0.0294118	1	34	0.0625	1	16	0.0555556	1	18
O76039	0.2	1	5	0	0	10	0	0	5	0.0833333	1	12	0	0	12	0	0	14	0	0	5	0	0	12
Q8N752	0	0	0	0	0	4	0	0	5	0	0	3	1	1	1	0	0	4	0.142857	1	7	0	0	5
O14986	0.0735294	10	136	0.10219	14	137	0.107527	10	93	0.0792079	8	101	0.0628019	13	207	0.0553633	16	289	0.0650888	22	338	0.0418006	13	311
Q16816	0.0307692	4	130	0.137931	4	29	0.0350877	4	114	0.285714	4	14	0.0444444	2	45	0.0731707	3	41	0.148936	7	47	0.0693069	7	101
P15735	0.2	9	45	0.0666667	1	15	0.225806	7	31	0.555556	5	9	0.5	5	10	0.0952381	2	21	0.1875	3	16	0.097561	4	41
Q7Z7A4	0	0	2	0	0	2	0	0	17	0	0	19	0	0	2	0	0	1	0	0	1	0	0	10
P42356	0.108696	5	46	0.145455	8	55	0.0583333	7	120	0.136054	20	147	0.0309278	6	194	0.039548	7	177	0.0544218	8	147	0.0378289	23	608
Q9Y463	0.5	1	2	1	1	1	0.333333	1	3	0.2	1	5	0	0	1	0	0	0	0	0	9	0	0	8
Q9NR20	0	0	0	0	0	0	0	0	1	0	0	0	0	0	0	0	0	1	0	0	0	0	0	0
Q9BUB5	0.140496	17	121	0.197368	15	76	0.155039	20	129	0.203125	13	64	0.115385	9	78	0.254545	42	165	0.0412371	4	97	0.115942	8	69
Q9HBH9	0	0	1	0	0	0	0	0	5	0.0163934	1	61	0	0	0	0	0	2	0	0	12	0	0	37
P19784	0.0227273	3	132	0.0568182	10	176	0.0401786	9	224	0.04	1	25	0.031746	4	126	0.0576923	3	52	0.035461	5	141	0.0135135	1	74
Q9NYV4	0	0	12	0.3	9	30	0.454545	5	11	0.25	9	36	0.0769231	1	13	0.0384615	1	26	0.030303	1	33	0.0434783	2	46
Q6SA08	0.5	1	2	0	0	2	0.5	1	2	0.166667	1	6	0.111111	2	18	0	0	1	0	0	7	0	0	9
Q9HC98	0.0869565	8	92	0.1	11	110	0.0735294	5	68	0.225806	7	31	0.024735	7	283	0.162791	7	43	0.0985915	7	71	0.0952381	12	126
P22612	0.135338	18	133	0.15534	16	103	0.181818	16	88	0.176	22	125	0.173228	22	127	0.18	18	100	0.0692641	16	231	0.113402	11	97
Q6XUX3	0	0	6	0	0	4	0	0	5	0	0	7	0.190476	4	21	0	0	8	0	0	7	0	0	28
Q8NCB2	0	0	3	0.25	1	4	0.272727	3	11	0.333333	3	9	0.5	3	6	0	0	5	0	0	5	0	0	8
Q6DT37	0	0	0	0	0	0	0	0	1	0	0	0	0	0	4	0	0	1	0	0	7	0	0	0
Q8TD19	0.0733945	8	109	0.0916031	12	131	0.0581395	5	86	0.152174	7	46	0.0403727	13	322	0.0676692	9	133	0.0495868	6	121	0.0981595	16	163
Q6IQ55	0.271739	25	92	0.127517	38	298	0.044586	21	471	0.0943396	5	53	0.168421	16	95	0.128788	17	132	0.0666667	14	210	0.0647482	18	278
Q9HAZ1	0	0	0	0	0	1	0	0	0	0	0	1	0	0	2	1	1	1	0	0	0	0	0	2
Q9Y5S2	0	0	3	0	0	2	0	0	3	0	0	2	0	0	8	0	0	4	0	0	3	0	0	2
Q8N165	0	0	0	0	0	1	0	0	0	0	0	0	0	0	1	0	0	5	0	0	2	0	0	15
Q86SG6	0.102041	10	98	0.0701754	8	114	0.0793651	5	63	0.24	6	25	0.0636943	10	157	0.235294	8	34	0.26087	6	23	0.0746269	5	67
Q9BXA6	0	0	1	0	0	1	0	0	2	0.05	1	20	0	0	19	0	0	2	0	0	5	0	0	17
O14730	0.0298507	2	67	0.115385	3	26	0.115385	6	52	0.0740741	2	27	0.157895	3	19	0.0266667	2	75	0	0	49	0.0947368	9	95
P22694	0.167832	24	143	0.172414	20	116	0.194444	21	108	0.138462	27	195	0.165644	27	163	0.297297	22	74	0.0825688	18	218	0.0967742	12	124
Q13188	0.0461538	3	65	0.0689655	2	29	0.111111	3	27	0.0869565	2	23	0.133333	4	30	0.030303	2	66	0.0238095	2	84	0.0869565	2	23
Q5TCY1	0	0	30	0	0	27	0	0	37	0.0238095	1	42	0	0	55	0	0	16	0	0	32	0.0204082	1	49
Q8TBX8	0.0298507	6	201	0.101695	12	118	0.0930233	8	86	0.137931	8	58	0.0876565	49	559	0.0696203	11	158	0.0318471	10	314	0.0521327	33	633
Q8NE63	0	0	0	0	0	0	0	0	1	0	0	0	0	0	0	0	0	0	0	0	0	0	0	1
Q8IZL9	0.296296	16	54	0.405405	15	37	0.173913	12	69	0.333333	13	39	0.363636	12	33	0.388889	14	36	0.207792	16	77	0.214286	9	42
Q6P0Q8	0	0	1	0	0	13	0	0	13	0	0	0	0	0	3	0	0	7	0	0	3	0	0	2
Q02779	0	0	2	0	0	1	0	0	1	0	0	2	0	0	4	0	0	2	0	0	1	0	0	11
Q99640	0.202899	14	69	0.346939	17	49	0.204545	9	44	0.369565	17	46	0.393939	13	33	0.310345	18	58	0.104478	7	67	0.253968	16	63
Q96S44	0.0428571	3	70	0.0917431	10	109	0.0263158	2	76	0.137255	14	102	0.075	3	40	0	0	33	0	0	90	0.0266667	2	75
Q15131	0	0	3	0.307692	4	13	0.333333	1	3	0	0	0	0	0	0	0.25	1	4	0	0	0	0	0	3
O75914	0.02	2	100	0.0465116	2	43	0.28	7	25	0.0526316	2	38	0	0	21	0.217391	5	23	0.0416667	3	72	0.0220588	3	136
P49761	0.181818	2	11	0.333333	6	18	0.25	2	8	0	0	8	0	0	9	0	0	7	0	0	6	0	0	6
Q96C45	0.12	3	25	0.0833333	1	12	0.0454545	1	22	0.333333	1	3	0.3	3	10	0.166667	1	6	0.0833333	1	12	0	0	6
Q96S53	0	0	1	0	0	4	0	0	2	0	0	1	0	0	1	0	0	1	0	0	0	0	0	3
Q00532	0	0	0	0	0	8	0	0	8	0	0	2	0	0	2	0	0	3	0	0	0	0	0	2
Q96D53	0	0	1	0.5	1	2	0	0	1	0	0	3	0	0	3	0.5	1	2	0	0	2	0.2	1	5
Q9BXU1	0	0	0	0	0	0	0	0	2	0	0	0	0	0	0	0	0	0	0	0	0	0	0	1
Q9Y6M4	0	0	0	0	0	2	0	0	9	0	0	6	0	0	2	0	0	4	0	0	2	0	0	6
Q86TB3	0	0	2	0	0	1	0	0	0	0	0	0	0	0	0	0	0	0	0	0	11	0	0	0
Q96PF2	0	0	0	0	0	0	0	0	0	0.25	1	4	0	0	34	0	0	9	0	0	6	0	0	19
Q9BYP7	0.106383	5	47	0.08	2	25	0.0714286	4	56	0.0677966	4	59	0.075	3	40	0.0512821	2	39	0.0434783	2	46	0.0342466	5	146
Q9BYT3	0	0	0	0	0	7	0	0	0	0	0	0	0	0	2	0	0	0	0	0	3	0	0	0
Q96Q04	0	0	1	0	0	2	0	0	4	0.2	1	5	0.5	1	2	0.0769231	1	13	0.333333	1	3	0.166667	1	6
Q9UPE1	0.171429	6	35	0.0526316	3	57	0.153846	6	39	0.272727	6	22	0.0512821	2	39	0.178571	5	28	0.0153846	1	65	0.0434783	1	23
Q8N5S9	0.0504202	24	476	0.173684	33	190	0.150579	39	259	0.210526	28	133	0.113475	16	141	0.0776699	8	103	0.0692308	9	130	0.0198511	8	403
Q86UE8	0.0551724	8	145	0.0704225	5	71	0.0327869	4	122	0.0588235	4	68	0.0357143	1	28	0.0285714	1	35	0.2	1	5	0.142857	1	7
Q8NG66	0	0	0	0	0	3	0	0	0	0	0	3	0	0	2	0	0	1	0	0	1	0	0	3
Q7L7X3	0.175758	87	495	0.128514	32	249	0.0701754	16	228	0.155405	23	148	0.0483871	3	62	0.056338	4	71	0.108108	4	37	0.0835267	36	431
Q96PY6	0	0	0	0	0	0	0	0	1	0	0	0	0	0	1	0	0	2	0	0	7	0	0	7
Q8NE28	0.194444	7	36	0.030303	1	33	0.119048	5	42	0.157895	3	19	0.166667	4	24	0.0689655	4	58	0.025641	2	78	0.0961538	5	52
P51957	0	0	5	0	0	20	0	0	3	0	0	6	0	0	44	0	0	1	0	0	5	0.0588235	1	17
Q9UPZ9	0.111111	1	9	0.0833333	1	12	0	0	5	0	0	7	0	0	4	0	0	7	0	0	3	0	0	3
Q9UL54	0	0	7	0	0	19	0	0	6	0	0	2	0	0	7	0	0	0	0	0	4	0	0	18
Q9C098	0	0	0	0	0	0	0	0	1	0	0	0	0	0	0	0	0	0	0	0	0	0	0	0
Q9H093	0	0	0	0	0	0	0	0	0	0	0	0	0	0	1	0	0	1	0	0	0	0	0	2
P29376	0	0	0	0	0	0	0	0	2	0	0	1	0	0	0	0	0	24	0	0	14	0	0	5
O00750	0.0882353	6	68	0.285714	14	49	0.304348	14	46	0.27907	24	86	0.130435	9	69	0.235294	8	34	0.217391	5	23	0.0402299	7	174
O43781	0	0	22	0	0	7	0	0	3	0	0	1	0	0	3	0	0	6	0	0	1	0	0	10
Q9NQU5	0	0	12	0	0	15	0	0	2	0	0	10	0	0	3	0	0	7	0	0	0	0	0	1
Q86YV5	0	0	1	0	0	1	0	0	0	0	0	3	0	0	4	0	0	3	0	0	4	0	0	1
O00418	0.0454545	1	22	0.0869565	2	23	0.0833333	1	12	0.25	1	4	0.166667	1	6	0	0	31	0.00606061	1	165	0.0869565	2	23
Q6P2M8	0	0	7	0.25	2	8	1	3	3	0.384615	5	13	0	0	8	0.25	1	4	0	0	3	0	0	6
Q9BWU1	0.2	2	10	0.333333	2	6	0.133333	2	15	0.166667	2	12	0.0625	2	32	0.0740741	2	27	0.0238095	2	84	0.0869565	2	23
Q96RR4	0.0801527	21	262	0.0689655	8	116	0.168224	18	107	0.29703	30	101	0.20339	12	59	0.114943	10	87	0.0804598	7	87	0.147239	24	163
Q9HCP0	0.0714286	2	28	0.333333	2	6	0.2	1	5	0.5	1	2	0.666667	2	3	0	0	16	0	0	8	0	0	7
Q14004	0.04	1	25	0.227273	5	22	0.181818	4	22	0.142857	10	70	0	0	20	0.030303	1	33	0.0172414	1	58	0	0	64
Q8WU08	0	0	0	0	0	0	0	0	0	0	0	0	0	0	0	0	0	1	0	0	0	0	0	0
Q86TW2	0.25	1	4	0	0	3	0.2	1	5	0	0	2	0.25	1	4	0	0	2	0	0	1	0	0	15
Q8IWU2	0.625	5	8	0	0	4	0	0	8	0.25	3	12	0.25	1	4	0	0	5	0	0	2	0	0	3
Q8IWQ3	0	0	9	0	0	11	0	0	11	0	0	1	0	0	1	0	0	6	0	0	1	0	0	3
Q9NSY0	0	0	0	0	0	3	0	0	1	0	0	3	0	0	4	0	0	20	0	0	9	0	0	123
Q9Y3S1	0.0851064	4	47	0.178571	5	28	0.111111	3	27	0.0512821	2	39	0.108108	4	37	0.0253165	2	79	0	0	25	0.0416667	4	96
Q96KG9	0	0	0	0	0	2	0	0	6	0	0	4	0	0	0	0	0	0	0	0	1	0	0	1
Q6ZN16	0	0	0	0	0	1	0	0	3	0	0	7	0	0	7	0	0	1	0	0	0	0	0	9
Q9H5K3	0.0625	3	48	0.0930233	4	43	0.118421	9	76	0.26087	6	23	0.0232558	2	86	0.0769231	4	52	0.107143	6	56	0.147059	10	68
Q76MJ5	0	0	3	1	2	2	0	0	5	0.111111	1	9	0	0	5	0	0	3	0.333333	2	6	0.333333	3	9
Q7Z2Y5	0	0	0	0	0	0	0	0	0	0	0	0	0	0	0	0	0	0	0	0	1	0	0	3
P31152	0.0551724	8	145	0.0247934	3	121	0.0421053	4	95	0.0491803	3	61	0.0294118	4	136	0.0133333	1	75	0.0454545	1	22	0.025	1	40
O60331	0.107143	6	56	0.037037	4	108	0.2	4	20	0.133333	4	30	0	0	30	0	0	29	0.0144928	1	69	0.0322581	2	62
Q9UKI8	0.0463576	7	151	0.0447761	3	67	0.0330579	4	121	0.0714286	1	14	0.0689655	2	29	0.0322581	1	31	0.25	1	4	0.142857	1	7
Q96L96	0	0	0	0	0	0	0	0	0	0	0	0	0	0	1	0	0	0	0	0	24	0	0	7
Q8NI60	0	0	1	0	0	1	0	0	3	0	0	4	0	0	8	0	0	3	0	0	1	0	0	2
O75747	0.109375	7	64	0.216667	13	60	0.206897	12	58	0.298851	26	87	0.162162	12	74	0.0769231	5	65	0.015873	1	63	0.0407524	13	319
P0C263	0	0	0	0	0	0	0	0	5	0	0	1	0	0	4	0	0	0	0	0	5	0	0	2
Q13523	0.130435	3	23	0.2	3	15	0.333333	2	6	0	0	4	0.333333	1	3	0	0	3	0	0	5	0	0	3
Q96L34	0.268293	11	41	0.15625	15	96	0.119205	18	151	0.189189	7	37	0.315789	12	38	0.105263	10	95	0.222222	6	27	0.0408163	2	49
Q8TDX7	0.0747126	13	174	0.0984456	19	193	0.027027	5	185	0.177778	8	45	0.0492754	17	345	0.1	10	100	0.0769231	6	78	0.0901639	11	122
Q96QS6	0.133479	61	457	0.139259	94	675	0.0769231	32	416	0.16	4	25	0.0730594	16	219	0.0486111	7	144	0.0333333	10	300	0.0240964	8	332
Q8NEV1	0.05	4	80	0.0526316	4	76	0.00793651	1	126	0.136364	3	22	0.05	1	20	0.0454545	1	22	0.2	1	5	0.2	1	5
Q96LW2	0.130662	75	574	0.247863	29	117	0.109589	8	73	0.255319	12	47	0.154472	19	123	0.182927	15	82	0.197183	14	71	0.0546875	7	128
Q96Q40	0	0	1	0	0	5	0	0	0	0	0	7	0	0	7	0	0	3	0	0	1	0	0	40
