# Supplementary material for: Predicting protein and pathway associations for understudied dark kinases using pattern-constrained knowledge graph embedding
Source: PeerJ. 2023 Oct 18;11:e15815. doi: 10.7717/peerj.15815 (PMC10590106; doi:10.7717/peerj.15815)
Supplement: Supplemental Information 6 — This file can be used to generate the subgraph highlighted in Fig. 6 through use with Cytoscape program. Columns are labeled according to their input in Cytoscape. The file includes more nodes that were displayed in the figure. More information on how this data was generated can be found in manuscript (Results ‘Predicted association of understudied CDK19 in TGF-beta receptor signaling: interpretability with path analysis and validation with PPI datasets) [file peerj-11-15815-s006.xlsx]

## Sheet: Sheet1
uniprot	ProteinName	Pathway_id	Pathway_Name
P22694	PRKACB	1489509	DAG and IP3 signaling
P22694	PRKACB	111933	Calmodulin induced events
P22694	PRKACB	442720	CREB1 phosphorylation through the activation of Adenylate Cyclase
P22694	PRKACB	111996	Ca-dependent events
P22694	PRKACB	9664323	FCGR3A-mediated IL10 synthesis
P22694	PRKACB	432040	Vasopressin regulates renal water homeostasis via Aquaporins
P22694	PRKACB	170660	Adenylate cyclase activating pathway
P22694	PRKACB	112040	G-protein mediated events
P22694	PRKACB	438064	Post NMDA receptor activation events
P22694	PRKACB	180024	DARPP-32 events
Q8IV63	VRK3	181438	Toll Like Receptor 2 (TLR2) Cascade
Q8IV63	VRK3	166016	Toll Like Receptor 4 (TLR4) Cascade
Q8IV63	VRK3	168188	Toll Like Receptor TLR6:TLR2 Cascade
Q8IV63	VRK3	975155	MyD88 dependent cascade initiated on endosome
Q8IV63	VRK3	198753	ERK/MAPK targets
Q8IV63	VRK3	168138	Toll Like Receptor 9 (TLR9) Cascade
Q8IV63	VRK3	168142	Toll Like Receptor 10 (TLR10) Cascade
Q8IV63	VRK3	168176	Toll Like Receptor 5 (TLR5) Cascade
Q8IV63	VRK3	168164	Toll Like Receptor 3 (TLR3) Cascade
Q8IV63	VRK3	187037	Signaling by NTRK1 (TRKA)
Q96QS6	PSKH2	1852241	Organelle biogenesis and maintenance
Q96QS6	PSKH2	5620920	Cargo trafficking to the periciliary membrane
Q96QS6	PSKH2	5620922	BBSome-mediated cargo-targeting to cilium
Q96QS6	PSKH2	5617833	Cilium Assembly
Q96QS6	PSKH2	5624138	Trafficking of myristoylated proteins to the cilium
Q99640	PKMYT1	69273	Cyclin A/B1/B2 associated events during G2/M transition
Q99640	PKMYT1	170145	Phosphorylation of proteins involved in the G2/M transition by Cyclin A:Cdc2 complexes
Q99640	PKMYT1	69478	G2/M DNA replication checkpoint
Q99640	PKMYT1	2980767	Activation of NIMA Kinases NEK9, NEK6, NEK7
Q99640	PKMYT1	69236	G1 Phase
Q6IQ55	TTBK2	68877	Mitotic Prometaphase
Q6IQ55	TTBK2	8854518	AURKA Activation by TPX2
Q6IQ55	TTBK2	5617833	Cilium Assembly
Q6IQ55	TTBK2	9648025	EML4 and NUDC in mitotic spindle formation
Q6IQ55	TTBK2	69618	Mitotic Spindle Checkpoint
P42356	PI4KA	1483255	PI Metabolism
P42356	PI4KA	1660516	Synthesis of PIPs at the early endosome membrane
P42356	PI4KA	1660517	Synthesis of PIPs at the late endosome membrane
P42356	PI4KA	1660499	Synthesis of PIPs at the plasma membrane
Q8TDX7	NEK7	2980767	Activation of NIMA Kinases NEK9, NEK6, NEK7
Q8TDX7	NEK7	68886	M Phase
Q8TDX7	NEK7	69278	Cell Cycle, Mitotic
Q8TDX7	NEK7	2995410	Nuclear Envelope (NE) Reassembly
P22612	PRKACG	111931	PKA-mediated phosphorylation of CREB
P22612	PRKACG	111997	CaM pathway
P22612	PRKACG	9664323	FCGR3A-mediated IL10 synthesis
P22612	PRKACG	170660	Adenylate cyclase activating pathway
Q8N5S9	CAMKK1	111997	CaM pathway
Q8N5S9	CAMKK1	164378	PKA activation in glucagon signalling
Q8N5S9	CAMKK1	438064	Post NMDA receptor activation events
Q9NRP7	STK36	442720	CREB1 phosphorylation through the activation of Adenylate Cyclase
Q9NRP7	STK36	111931	PKA-mediated phosphorylation of CREB
Q9NRP7	STK36	163615	PKA activation
Q5VST9	OBSCN	193704	p75 NTR receptor-mediated signalling
Q5VST9	OBSCN	193648	NRAGE signals death through JNK
Q5VST9	OBSCN	416482	G alpha (12/13) signalling events
Q9BUB5	MKNK1	5654726	Negative regulation of FGFR1 signaling
Q9BUB5	MKNK1	5654727	Negative regulation of FGFR2 signaling
Q9BUB5	MKNK1	5654743	Signaling by FGFR4
O00750	PIK3C2B	1660516	Synthesis of PIPs at the early endosome membrane
O00750	PIK3C2B	1660514	Synthesis of PIPs at the Golgi membrane
O00750	PIK3C2B	8847453	Synthesis of PIPs in the nucleus
Q96LW2	RSKR	879415	Advanced glycosylation endproduct receptor signaling
Q96LW2	RSKR	166058	MyD88:MAL(TIRAP) cascade initiated on plasma membrane
Q96LW2	RSKR	975871	MyD88 cascade initiated on plasma membrane
Q16816	PHKG1	8982491	Glycogen metabolism
Q16816	PHKG1	3322077	Glycogen synthesis
Q15569	TESK1	446353	Cell-extracellular matrix interactions
Q15569	TESK1	446388	Regulation of cytoskeletal remodeling and cell spreading by IPP complex components
Q96RR4	CAMKK2	111997	CaM pathway
Q96RR4	CAMKK2	111996	Ca-dependent events
Q9BYP7	WNK3	2672351	Stimuli-sensing channels
Q9BYP7	WNK3	3295583	TRP channels
O14986	PIP5K1B	1483255	PI Metabolism
O14986	PIP5K1B	8847453	Synthesis of PIPs in the nucleus
Q8TBX8	PIP4K2C	1483255	PI Metabolism
Q8TBX8	PIP4K2C	1660517	Synthesis of PIPs at the late endosome membrane
Q05823	RNASEL	877300	Interferon gamma signaling
Q05823	RNASEL	912694	Regulation of IFNA signaling
Q7L7X3	TAOK1	9648025	EML4 and NUDC in mitotic spindle formation
Q7L7X3	TAOK1	141444	Amplification of signal from unattached kinetochores via a MAD2 inhibitory signal
Q8IZL9	CDK20	5696395	Formation of Incision Complex in GG-NER
Q8IZL9	CDK20	73863	RNA Polymerase I Transcription Termination
Q9HC98	NEK6	2980766	Nuclear Envelope Breakdown
Q9HC98	NEK6	4419969	Depolymerisation of the Nuclear Lamina
Q9UPE1	SRPK3	429593	Inositol transporters
Q9Y2H1	STK38L	2028269	Signaling by Hippo
Q86SG6	NEK8	2980767	Activation of NIMA Kinases NEK9, NEK6, NEK7
Q9BWU1	CDK19	1989781	PPARA activates gene expression
Q96L34	MARK4	5617833	Cilium Assembly
P15735	PHKG2	3322077	Glycogen synthesis
Q6P3W7	SCYL2	5676934	Protein repair
Q8TD19	NEK9	4419969	Depolymerisation of the Nuclear Lamina
Q58A45	PAN3	429947	Deadenylation of mRNA
P31152	MAPK4	5673001	RAF/MAP kinase cascade
