# Supplementary material for: Predicting protein and pathway associations for understudied dark kinases using pattern-constrained knowledge graph embedding
Source: PeerJ. 2023 Oct 18;11:e15815. doi: 10.7717/peerj.15815 (PMC10590106; doi:10.7717/peerj.15815)
Supplement: Supplemental Information 7 — Table depicting all protein-pathway predictions produced through our model that overlapped with the Reactome enrichment results produced through protein–protein interactions from the Dark Kinase Knowledgebase. Pathway associations for dark kinases. [file peerj-11-15815-s007.xlsx]

## Sheet: finalsup2
uniprot	ProteinName	Pathway_id	Pathway_Name
Q9BWU1	CDK19	170834	Signaling by TGF-beta Receptor Complex
Q9BWU1	CDK19	73779	RNA Polymerase II Transcription Pre-Initiation And Promoter Opening
Q9BWU1	CDK19	6807505	RNA polymerase II transcribes snRNA genes
Q9BWU1	CDK19	69002	DNA Replication Pre-Initiation
Q9BWU1	CDK19	8957322	Metabolism of steroids
Q9BWU1	CDK19	73776	RNA Polymerase II Promoter Escape
Q9BWU1	CDK19	5633007	Regulation of TP53 Activity
Q9BWU1	CDK19	76042	RNA Polymerase II Transcription Initiation And Promoter Clearance
Q9BWU1	CDK19	4839726	Chromatin organization
Q9BWU1	CDK19	400206	Regulation of lipid metabolism by PPARalpha
Q9BWU1	CDK19	2426168	Activation of gene expression by SREBF (SREBP)
Q9BWU1	CDK19	5660526	Response to metal ions
Q9BWU1	CDK19	6796648	TP53 Regulates Transcription of DNA Repair Genes
Q9BWU1	CDK19	383280	Nuclear Receptor transcription pathway
Q9BWU1	CDK19	6804756	Regulation of TP53 Activity through Phosphorylation
Q9BWU1	CDK19	3247509	Chromatin modifying enzymes
Q9BWU1	CDK19	381340	Transcriptional regulation of white adipocyte differentiation
Q9BWU1	CDK19	1655829	Regulation of cholesterol biosynthesis by SREBP (SREBF)
Q9BWU1	CDK19	8953854	Metabolism of RNA
Q9BWU1	CDK19	1266738	Developmental Biology
Q9BWU1	CDK19	2173793	Transcriptional activity of SMAD2/SMAD3:SMAD4 heterotrimer
Q9BWU1	CDK19	4090294	SUMOylation of intracellular receptors
Q9BWU1	CDK19	5660489	MTF1 activates gene expression
Q9BWU1	CDK19	674695	RNA Polymerase II Pre-transcription Events
Q9BWU1	CDK19	1989781	PPARA activates gene expression
Q9BWU1	CDK19	9006936	Signaling by TGFB family members
Q9BWU1	CDK19	2173795	Downregulation of SMAD2/3:SMAD4 transcriptional activity
Q9BWU1	CDK19	75953	RNA Polymerase II Transcription Initiation
Q8N5S9	CAMKK1	2142753	Arachidonic acid metabolism
Q8N5S9	CAMKK1	168249	Innate Immune System
Q8N5S9	CAMKK1	983231	Factors involved in megakaryocyte development and platelet production
Q8N5S9	CAMKK1	446203	Asparagine N-linked glycosylation
Q8N5S9	CAMKK1	68886	M Phase
Q8N5S9	CAMKK1	380284	Loss of proteins required for interphase microtubule organization from the centrosome
Q8N5S9	CAMKK1	6798695	Neutrophil degranulation
Q8N5S9	CAMKK1	1640170	Cell Cycle
Q8N5S9	CAMKK1	8978868	Fatty acid metabolism
Q8N5S9	CAMKK1	1266738	Developmental Biology
Q8N5S9	CAMKK1	5617833	Cilium Assembly
Q8N5S9	CAMKK1	199991	Membrane Trafficking
Q8N5S9	CAMKK1	1280218	Adaptive Immune System
Q8N5S9	CAMKK1	5653656	Vesicle-mediated transport
Q8N5S9	CAMKK1	8854518	AURKA Activation by TPX2
Q8N5S9	CAMKK1	380259	Loss of Nlp from mitotic centrosomes
Q8N5S9	CAMKK1	109582	Hemostasis
Q8N5S9	CAMKK1	6807878	COPI-mediated anterograde transport
Q8N5S9	CAMKK1	5620912	Anchoring of the basal body to the plasma membrane
Q8N5S9	CAMKK1	199977	ER to Golgi Anterograde Transport
Q8N5S9	CAMKK1	556833	Metabolism of lipids
Q8N5S9	CAMKK1	2142712	Synthesis of 12-eicosatetraenoic acid derivatives
Q8N5S9	CAMKK1	948021	Transport to the Golgi and subsequent modification
Q8N5S9	CAMKK1	6809371	Formation of the cornified envelope
Q8N5S9	CAMKK1	2565942	Regulation of PLK1 Activity at G2/M Transition
Q8N5S9	CAMKK1	6805567	Keratinization
Q8N5S9	CAMKK1	1852241	Organelle biogenesis and maintenance
Q8N5S9	CAMKK1	199992	trans-Golgi Network Vesicle Budding
Q9BVS4	RIOK2	429947	Deadenylation of mRNA
Q9BVS4	RIOK2	72766	Translation
Q9BVS4	RIOK2	975957	Nonsense Mediated Decay (NMD) enhanced by the Exon Junction Complex (EJC)
Q9BVS4	RIOK2	72613	Eukaryotic Translation Initiation
Q9BVS4	RIOK2	72702	Ribosomal scanning and start codon recognition
Q9BVS4	RIOK2	72764	Eukaryotic Translation Termination
Q9BVS4	RIOK2	72706	GTP hydrolysis and joining of the 60S ribosomal subunit
Q9BVS4	RIOK2	913531	Interferon Signaling
Q9BVS4	RIOK2	192823	Viral mRNA Translation
Q9BVS4	RIOK2	927802	Nonsense-Mediated Decay (NMD)
Q9BVS4	RIOK2	975956	Nonsense Mediated Decay (NMD) independent of the Exon Junction Complex (EJC)
Q9BVS4	RIOK2	429914	Deadenylation-dependent mRNA decay
Q9BVS4	RIOK2	1799339	SRP-dependent cotranslational protein targeting to membrane
Q9BVS4	RIOK2	72649	Translation initiation complex formation
Q9BVS4	RIOK2	168273	Influenza Viral RNA Transcription and Replication
Q9BVS4	RIOK2	168255	Influenza Infection
Q9BVS4	RIOK2	5663205	Infectious disease
Q9BVS4	RIOK2	156827	L13a-mediated translational silencing of Ceruloplasmin expression
Q9BVS4	RIOK2	72737	Cap-dependent Translation Initiation
Q9BVS4	RIOK2	72312	rRNA processing
Q9BVS4	RIOK2	73943	Reversal of alkylation damage by DNA dioxygenases
Q9BVS4	RIOK2	72689	Formation of a pool of free 40S subunits
Q9BVS4	RIOK2	6791226	Major pathway of rRNA processing in the nucleolus and cytosol
Q16816	PHKG1	1280215	Cytokine Signaling in Immune system
Q16816	PHKG1	5621481	C-type lectin receptors (CLRs)
Q16816	PHKG1	71291	Metabolism of amino acids and derivatives
Q16816	PHKG1	1280218	Adaptive Immune System
Q16816	PHKG1	6798695	Neutrophil degranulation
Q16816	PHKG1	1483255	PI Metabolism
Q16816	PHKG1	556833	Metabolism of lipids
Q16816	PHKG1	69275	G2/M Transition
Q16816	PHKG1	2565942	Regulation of PLK1 Activity at G2/M Transition
Q16816	PHKG1	9660826	Purinergic signaling in leishmaniasis infection
Q16816	PHKG1	168898	Toll-like Receptor Cascades
Q16816	PHKG1	168249	Innate Immune System
Q16816	PHKG1	3322077	Glycogen synthesis
Q16816	PHKG1	71403	Citric acid cycle (TCA cycle)
Q16816	PHKG1	453274	Mitotic G2-G2/M phases
Q16816	PHKG1	9664424	Cell recruitment (pro-inflammatory response)
Q16816	PHKG1	166016	Toll Like Receptor 4 (TLR4) Cascade
Q16816	PHKG1	5663205	Infectious disease
Q16816	PHKG1	193692	Regulated proteolysis of p75NTR
Q16816	PHKG1	8982491	Glycogen metabolism
Q16816	PHKG1	1483257	Phospholipid metabolism
Q16816	PHKG1	2173791	TGF-beta receptor signaling in EMT (epithelial to mesenchymal transition)
Q9NYV4	CDK12	400206	Regulation of lipid metabolism by PPARalpha
Q9NYV4	CDK12	1640170	Cell Cycle
Q9NYV4	CDK12	167172	Transcription of the HIV genome
Q9NYV4	CDK12	75955	RNA Polymerase II Transcription Elongation
Q9NYV4	CDK12	69481	G2/M Checkpoints
Q9NYV4	CDK12	162599	Late Phase of HIV Life Cycle
Q9NYV4	CDK12	2173796	SMAD2/SMAD3:SMAD4 heterotrimer regulates transcription
Q9NYV4	CDK12	162587	HIV Life Cycle
Q9NYV4	CDK12	2173793	Transcriptional activity of SMAD2/SMAD3:SMAD4 heterotrimer
Q9NYV4	CDK12	170834	Signaling by TGF-beta Receptor Complex
Q9NYV4	CDK12	1989781	PPARA activates gene expression
Q9NYV4	CDK12	6807505	RNA polymerase II transcribes snRNA genes
Q9NYV4	CDK12	112382	Formation of RNA Pol II elongation complex
Q9NYV4	CDK12	5693538	Homology Directed Repair
Q9NYV4	CDK12	203927	MicroRNA (miRNA) biogenesis
Q9NYV4	CDK12	5633007	Regulation of TP53 Activity
Q9NYV4	CDK12	381340	Transcriptional regulation of white adipocyte differentiation
Q9NYV4	CDK12	674695	RNA Polymerase II Pre-transcription Events
Q9NYV4	CDK12	5685938	HDR through Single Strand Annealing (SSA)
Q9NYV4	CDK12	6804756	Regulation of TP53 Activity through Phosphorylation
Q9NYV4	CDK12	9006936	Signaling by TGFB family members
Q9NYV4	CDK12	73894	DNA Repair
Q14004	CDK13	674695	RNA Polymerase II Pre-transcription Events
Q14004	CDK13	162906	HIV Infection
Q14004	CDK13	6796648	TP53 Regulates Transcription of DNA Repair Genes
Q14004	CDK13	72187	mRNA 3'-end processing
Q14004	CDK13	6807505	RNA polymerase II transcribes snRNA genes
Q14004	CDK13	112382	Formation of RNA Pol II elongation complex
Q14004	CDK13	167172	Transcription of the HIV genome
Q14004	CDK13	6803529	FGFR2 alternative splicing
Q14004	CDK13	9006936	Signaling by TGFB family members
Q14004	CDK13	162587	HIV Life Cycle
Q14004	CDK13	190236	Signaling by FGFR
Q14004	CDK13	5654738	Signaling by FGFR2
Q14004	CDK13	75955	RNA Polymerase II Transcription Elongation
Q14004	CDK13	5663205	Infectious disease
Q14004	CDK13	170834	Signaling by TGF-beta Receptor Complex
Q14004	CDK13	162599	Late Phase of HIV Life Cycle
Q14004	CDK13	73856	RNA Polymerase II Transcription Termination
Q14004	CDK13	72202	Transport of Mature Transcript to Cytoplasm
Q14004	CDK13	2173793	Transcriptional activity of SMAD2/SMAD3:SMAD4 heterotrimer
Q14004	CDK13	159231	Transport of Mature mRNA Derived from an Intronless Transcript
Q14004	CDK13	2173796	SMAD2/SMAD3:SMAD4 heterotrimer regulates transcription
Q9UKI8	TLK1	1640170	Cell Cycle
Q9UKI8	TLK1	69620	Cell Cycle Checkpoints
Q9UKI8	TLK1	2262752	Cellular responses to stress
Q9UKI8	TLK1	109581	Apoptosis
Q9UKI8	TLK1	5357801	Programmed Cell Death
Q9UKI8	TLK1	8953897	Cellular responses to external stimuli
Q9UKI8	TLK1	176187	Activation of ATR in response to replication stress
Q9UKI8	TLK1	2559584	Formation of Senescence-Associated Heterochromatin Foci (SAHF)
Q9UKI8	TLK1	5693567	HDR through Homologous Recombination (HRR) or Single Strand Annealing (SSA)
Q9UKI8	TLK1	75153	Apoptotic execution phase
Q9UKI8	TLK1	69481	G2/M Checkpoints
Q9UKI8	TLK1	5693538	Homology Directed Repair
Q9UKI8	TLK1	73894	DNA Repair
Q9UKI8	TLK1	2559583	Cellular Senescence
Q9UKI8	TLK1	5693532	DNA Double-Strand Break Repair
Q9UKI8	TLK1	2559586	DNA Damage/Telomere Stress Induced Senescence
Q9UKI8	TLK1	5693607	Processing of DNA double-strand break ends
Q04759	PRKCQ	1660661	Sphingolipid de novo biosynthesis
Q04759	PRKCQ	428157	Sphingolipid metabolism
Q04759	PRKCQ	445355	Smooth Muscle Contraction
Q04759	PRKCQ	5683057	MAPK family signaling cascades
Q04759	PRKCQ	6798695	Neutrophil degranulation
Q04759	PRKCQ	8953897	Cellular responses to external stimuli
Q04759	PRKCQ	556833	Metabolism of lipids
Q04759	PRKCQ	5674135	MAP2K and MAPK activation
Q04759	PRKCQ	5673001	RAF/MAP kinase cascade
Q04759	PRKCQ	2262752	Cellular responses to stress
Q04759	PRKCQ	8856825	Cargo recognition for clathrin-mediated endocytosis
Q04759	PRKCQ	168249	Innate Immune System
Q04759	PRKCQ	6803544	Ion influx/efflux at host-pathogen interface
Q04759	PRKCQ	382551	Transport of small molecules
Q04759	PRKCQ	5684996	MAPK1/MAPK3 signaling
Q04759	PRKCQ	194315	Signaling by Rho GTPases
Q04759	PRKCQ	109582	Hemostasis
Q92630	DYRK2	5688426	Deubiquitination
Q92630	DYRK2	73886	Chromosome Maintenance
Q92630	DYRK2	453274	Mitotic G2-G2/M phases
Q92630	DYRK2	157579	Telomere Maintenance
Q92630	DYRK2	69275	G2/M Transition
Q92630	DYRK2	201681	TCF dependent signaling in response to WNT
Q92630	DYRK2	9018519	Estrogen-dependent gene expression
Q92630	DYRK2	5357801	Programmed Cell Death
Q92630	DYRK2	4641262	Disassembly of the destruction complex and recruitment of AXIN to the membrane
Q92630	DYRK2	2565942	Regulation of PLK1 Activity at G2/M Transition
Q92630	DYRK2	195721	Signaling by WNT
Q92630	DYRK2	9006931	Signaling by Nuclear Receptors
Q92630	DYRK2	5653656	Vesicle-mediated transport
Q92630	DYRK2	1640170	Cell Cycle
Q92630	DYRK2	180786	Extension of Telomeres
Q92630	DYRK2	196299	Beta-catenin phosphorylation cascade
Q92630	DYRK2	195253	Degradation of beta-catenin by the destruction complex
Q99755	PIP5K1A	399955	SEMA3A-Plexin repulsion signaling by inhibiting Integrin adhesion
Q99755	PIP5K1A	196849	Metabolism of water-soluble vitamins and cofactors
Q99755	PIP5K1A	8856828	Clathrin-mediated endocytosis
Q99755	PIP5K1A	1483257	Phospholipid metabolism
Q99755	PIP5K1A	5653656	Vesicle-mediated transport
Q99755	PIP5K1A	9675108	Nervous system development
Q99755	PIP5K1A	196854	Metabolism of vitamins and cofactors
Q99755	PIP5K1A	199991	Membrane Trafficking
Q99755	PIP5K1A	8873719	RAB geranylgeranylation
Q99755	PIP5K1A	9006925	Intracellular signaling by second messengers
Q99755	PIP5K1A	1266738	Developmental Biology
Q99755	PIP5K1A	1660499	Synthesis of PIPs at the plasma membrane
Q99755	PIP5K1A	8964043	Plasma lipoprotein clearance
Q99755	PIP5K1A	1257604	PIP3 activates AKT signaling
Q99755	PIP5K1A	199418	Negative regulation of the PI3K/AKT network
Q99755	PIP5K1A	373755	Semaphorin interactions
Q15131	CDK10	1640170	Cell Cycle
Q15131	CDK10	68962	Activation of the pre-replicative complex
Q15131	CDK10	453279	Mitotic G1 phase and G1/S transition
Q15131	CDK10	69239	Synthesis of DNA
Q15131	CDK10	69206	G1/S Transition
Q15131	CDK10	68949	Orc1 removal from chromatin
Q15131	CDK10	69306	DNA Replication
Q15131	CDK10	69002	DNA Replication Pre-Initiation
Q15131	CDK10	69242	S Phase
Q15131	CDK10	69052	Switching of origins to a post-replicative state
Q15131	CDK10	68867	Assembly of the pre-replicative complex
Q15131	CDK10	69205	G1/S-Specific Transcription
P78368	CSNK1G2	5620920	Cargo trafficking to the periciliary membrane
P78368	CSNK1G2	5632684	Hedgehog 'on' state
P78368	CSNK1G2	372790	Signaling by GPCR
P78368	CSNK1G2	2187338	Visual phototransduction
P78368	CSNK1G2	556833	Metabolism of lipids
P78368	CSNK1G2	114508	Effects of PIP2 hydrolysis
P78368	CSNK1G2	9024446	NR1H2 and NR1H3-mediated signaling
P78368	CSNK1G2	1483257	Phospholipid metabolism
P78368	CSNK1G2	9006931	Signaling by Nuclear Receptors
P78368	CSNK1G2	1660499	Synthesis of PIPs at the plasma membrane
P78368	CSNK1G2	1852241	Organelle biogenesis and maintenance
O14730	RIOK3	76046	RNA Polymerase III Transcription Initiation
O14730	RIOK3	76071	RNA Polymerase III Transcription Initiation From Type 3 Promoter
O14730	RIOK3	927802	Nonsense-Mediated Decay (NMD)
O14730	RIOK3	168249	Innate Immune System
O14730	RIOK3	975957	Nonsense Mediated Decay (NMD) enhanced by the Exon Junction Complex (EJC)
O14730	RIOK3	1834949	Cytosolic sensors of pathogen-associated DNA
O14730	RIOK3	76066	RNA Polymerase III Transcription Initiation From Type 2 Promoter
O14730	RIOK3	76061	RNA Polymerase III Transcription Initiation From Type 1 Promoter
O14730	RIOK3	429914	Deadenylation-dependent mRNA decay
O14730	RIOK3	74158	RNA Polymerase III Transcription
Q13523	PRPF4B	72163	mRNA Splicing - Major Pathway
Q13523	PRPF4B	72187	mRNA 3'-end processing
Q13523	PRPF4B	159236	Transport of Mature mRNA derived from an Intron-Containing Transcript
Q13523	PRPF4B	73856	RNA Polymerase II Transcription Termination
Q13523	PRPF4B	8953854	Metabolism of RNA
Q13523	PRPF4B	72202	Transport of Mature Transcript to Cytoplasm
Q13523	PRPF4B	72172	mRNA Splicing
Q13523	PRPF4B	72165	mRNA Splicing - Minor Pathway
Q13523	PRPF4B	72203	Processing of Capped Intron-Containing Pre-mRNA
Q96Q40	CDK15	453279	Mitotic G1 phase and G1/S transition
Q96Q40	CDK15	69206	G1/S Transition
Q96Q40	CDK15	3700989	Transcriptional Regulation by TP53
Q96Q40	CDK15	69236	G1 Phase
Q96Q40	CDK15	69275	G2/M Transition
Q96Q40	CDK15	6796648	TP53 Regulates Transcription of DNA Repair Genes
Q96Q40	CDK15	9006931	Signaling by Nuclear Receptors
Q96Q40	CDK15	6782210	Gap-filling DNA repair synthesis and ligation in TC-NER
Q86UE8	TLK2	2262752	Cellular responses to stress
Q86UE8	TLK2	2990846	SUMOylation
Q86UE8	TLK2	2559586	DNA Damage/Telomere Stress Induced Senescence
Q86UE8	TLK2	8953897	Cellular responses to external stimuli
Q86UE8	TLK2	2559583	Cellular Senescence
Q86UE8	TLK2	2559584	Formation of Senescence-Associated Heterochromatin Foci (SAHF)
P49761	CLK3	72163	mRNA Splicing - Major Pathway
P49761	CLK3	72172	mRNA Splicing
P49761	CLK3	72203	Processing of Capped Intron-Containing Pre-mRNA
P49761	CLK3	72165	mRNA Splicing - Minor Pathway
P49761	CLK3	8953854	Metabolism of RNA
O76039	CDKL5	5610787	Hedgehog 'off' state
O76039	CDKL5	69275	G2/M Transition
O76039	CDKL5	453274	Mitotic G2-G2/M phases
O76039	CDKL5	1852241	Organelle biogenesis and maintenance
O76039	CDKL5	5358351	Signaling by Hedgehog
P27448	MARK3	9679506	SARS-CoV Infections
P27448	MARK3	194315	Signaling by Rho GTPases
P27448	MARK3	5663205	Infectious disease
P27448	MARK3	9675108	Nervous system development
P27448	MARK3	8964046	VLDL clearance
Q99640	PKMYT1	8953897	Cellular responses to external stimuli
Q99640	PKMYT1	68886	M Phase
Q99640	PKMYT1	68875	Mitotic Prophase
P15735	PHKG2	5362517	Signaling by Retinoic Acid
P15735	PHKG2	70221	Glycogen breakdown (glycogenolysis)
P15735	PHKG2	5663205	Infectious disease
Q8IU85	CAMK1D	8982491	Glycogen metabolism
Q8IU85	CAMK1D	70221	Glycogen breakdown (glycogenolysis)
Q9Y463	DYRK1B	1640170	Cell Cycle
Q9Y463	DYRK1B	69242	S Phase
Q8IVW4	CDKL3	73887	Death Receptor Signalling
Q8IVW4	CDKL3	193704	p75 NTR receptor-mediated signalling
Q9HCP0	CSNK1G1	556833	Metabolism of lipids
Q9HCP0	CSNK1G1	1660499	Synthesis of PIPs at the plasma membrane
Q8IWQ3	BRSK2	9675108	Nervous system development
Q8IWQ3	BRSK2	422475	Axon guidance
Q00532	CDKL1	1640170	Cell Cycle
Q00532	CDKL1	1266738	Developmental Biology
Q86Y07	VRK2	9609507	Protein localization
Q9Y6M4	CSNK1G3	195721	Signaling by WNT
