# Supplementary material for: Predicting protein and pathway associations for understudied dark kinases using pattern-constrained knowledge graph embedding
Source: PeerJ. 2023 Oct 18;11:e15815. doi: 10.7717/peerj.15815 (PMC10590106; doi:10.7717/peerj.15815)
Supplement: Supplemental Information 8 — Table depicting all protein pathway predictions that overlapped with the protein–protein interactions from experimentally validated mass-spectrometry data not used in training. Pathway associations that were connected to dark kinases from RegPattern2Vec’s predictions were linked to their associated pathway according to Reactome. [file peerj-11-15815-s008.xlsx]

## Sheet: PSKH2_overlap (copy)
uniprot	ProteinName	Pathway_id	Pathway_name
Q96QS6	PSKH2	5617833	Cilium Assembly
Q96QS6	PSKH2	1266738	Developmental Biology
Q96QS6	PSKH2	1592230	Mitochondrial biogenesis
Q96QS6	PSKH2	1852241	Organelle biogenesis and maintenance
Q96QS6	PSKH2	192905	vRNP Assembly
Q96QS6	PSKH2	2467813	Separation of Sister Chromatids
Q96QS6	PSKH2	380320	Recruitment of NuMA to mitotic centrosomes
Q96QS6	PSKH2	390466	Chaperonin-mediated protein folding
Q96QS6	PSKH2	391251	Protein folding
Q96QS6	PSKH2	399954	Sema3A PAK dependent Axon repulsion
Q96QS6	PSKH2	453274	Mitotic G2-G2/M phases
Q96QS6	PSKH2	5358351	Signaling by Hedgehog
Q96QS6	PSKH2	5620912	Anchoring of the basal body to the plasma membrane
Q96QS6	PSKH2	5620924	Intraflagellar transport
Q96QS6	PSKH2	6814122	Cooperation of PDCL (PhLP1) and TRiC/CCT in G-protein beta folding
Q96QS6	PSKH2	68886	M Phase
Q96QS6	PSKH2	69275	G2/M Transition
Q96QS6	PSKH2	9006931	Signaling by Nuclear Receptors
