# Supplementary material for: Predicting protein and pathway associations for understudied dark kinases using pattern-constrained knowledge graph embedding
Source: PeerJ. 2023 Oct 18;11:e15815. doi: 10.7717/peerj.15815 (PMC10590106; doi:10.7717/peerj.15815)
Supplement: Supplemental Information 9 — This file can be used to generate the subgraph highlighted in Fig. 5 through use with Cytoscape program. Columns are labeled according to their input in Cytoscape. The file includes more nodes that were displayed in the figure. More information on how this data was generated can be found in manuscript (Results ‘Path analysis provides context for prediction associations between understudied PRKACB and DAG/IP3 signaling’). [file peerj-11-15815-s009.csv]

	Source	Relation	Target	source_name	target_name
0	749391	3.0	89567	K7EXA5	7tm_1
1	89567		8404	7tm_1	Q9NS67
2	8404	0.0	209	Q9NS67	418555
3	209		7167	418555	Q8WXD0
4	7167	4.0	1010620	Q8WXD0	GO:0007189
5	1010620		526910	GO:0007189	F7FM99
6	526910	4.0	1010768	F7FM99	GO:0019935
7	1010768		1589	GO:0019935	O60503
8	1589	0.0	1346	O60503	1489509
9	1346		7645	1489509	Q96RR4
10	7645	4.0	1029883	Q96RR4	GO:0061762
11	1029883		42210	GO:0061762	O88831
12	42210	4.0	1031117	O88831	GO:0099004
13	1031117		7645	GO:0099004	Q96RR4
14	7645	0.0	1344	Q96RR4	111996
15	1344		3591	111996	P22694
16	3591	1.0	5420	P22694	Q12778
17	5420		3586	Q12778	P22612
18	3586	1.0	35492	P22612	Q9P0M2
0	92617	3.0	70148	A0A067R9R5	MIP
1	70148		760	MIP	O14520
2	760	0.0	763	O14520	445717
3	763		4648	445717	P51828
4	4648	4.0	1025220	P51828	GO:0071377
5	1025220		5388	GO:0071377	Q08828
6	5388	5.0	1032127	Q08828	GO:0008294
7	1032127		4188	GO:0008294	P40145
8	4188	0.0	1346	P40145	1489509
9	1346		3157	1489509	P13861
10	3157		3591	P13861	P22694
11	3591	1.0	1947	P22694	O76074
12	1947	5.0	1012469	O76074	GO:0030553
13	1012469		9025	GO:0030553	Q9Y233
14	9025	0.0	39	Q9Y233	372790
15	39		7441	372790	Q96DR7
16	7441	4.0	1011327	Q96DR7	GO:0090630
17	1011327		415143	GO:0090630	C4M6D9
18	415143	5.0	1010832	C4M6D9	GO:0030695
19	1010832		7208	GO:0030695	Q92502
20	7208	0.0	25	Q92502	194315
21	25		5836	194315	Q15173
22	5836	5.0	1016787	Q15173	GO:0072542
23	1016787		838931	GO:0072542	Q08DP7
24	838931	4.0	1016213	Q08DP7	GO:0031952
25	1016213		5896	GO:0031952	Q15569
26	5896	0.0	2598	Q15569	446353
27	2598		6570	446353	Q7Z4I7
28	6570	4.0	1014741	Q7Z4I7	GO:1900026
29	1014741		41431	GO:1900026	P60764
30	41431	4.0	1010432	P60764	GO:0001894
31	1010432		3655	GO:0001894	P24043
32	3655	0.0	1103	P24043	8875878
33	1103		6820	8875878	Q8IZW8
34	6820	3.0	76195	Q8IZW8	PTB
35	76195		459663	PTB	E1BKS0
36	459663	3.0	89704	E1BKS0	SH3_1
37	89704		7786	SH3_1	Q99963
38	7786	0.0	767	Q99963	8856825
0	854461	4.0	1013865	Q28CN3	GO:0051298
1	1013865		2020	GO:0051298	O94986
2	2020	0.0	124	O94986	453274
3	124		4913	453274	P61289
4	4913	5.0	1031410	P61289	GO:0097371
5	1031410		880603	GO:0097371	Q6PCD5
6	880603	4.0	1013192	Q6PCD5	GO:2000001
7	1013192		3266	GO:2000001	P15927
8	3266	0.0	2648	P15927	110373
9	2648		2646	110373	P06746
10	2646	3.0	66178	P06746	DNA_pol_B_palm
11	66178		224075	DNA_pol_B_palm	A0A1C1CYD8
12	224075	3.0	66181	A0A1C1CYD8	HHH_8
13	66181		8304	HHH_8	Q9NP87
14	8304	0.0	377	Q9NP87	5693532
15	377		5936	5693532	Q15819
16	5936	6.0	1014717	Q15819	GO:0031372
17	1014717		896294	GO:0031372	Q94A97
18	896294	4.0	1026076	Q94A97	GO:0010039
19	1026076		4926	GO:0010039	P61769
20	4926	0.0	839	P61769	977225
21	839		2605	977225	P05937
22	2605	4.0	1015288	P05937	GO:0007616
23	1015288		512840	GO:0007616	F6WPZ6
24	512840	4.0	1009718	F6WPZ6	GO:0007611
25	1009718		5976	GO:0007611	Q16566
26	5976	0.0	1346	Q16566	1489509
27	1346		3586	1489509	P22612
28	3586	1.0	1947	P22612	O76074
29	1947		3591	O76074	P22694
30	3591	6.0	1015855	P22694	GO:0005952
31	1015855		3942	GO:0005952	P31323
32	3942	0.0	1348	P31323	163615
33	1348		1549	163615	O60266
34	1549	4.0	1032533	O60266	GO:0034199
35	1032533		3157	GO:0034199	P13861
36	3157	4.0	1009858	P13861	GO:0050891
37	1009858		4648	GO:0050891	P51828
38	4648	0.0	1349	P51828	164378
0	386081	3.0	64192	B4V9Z4	MFS_1
1	64192		6510	MFS_1	Q7L1I2
2	6510	0.0	3646	Q7L1I2	5250981
3	3646		3644	5250981	P23763
4	3644	6.0	1024644	P23763	GO:0035579
5	1024644		8124	GO:0035579	Q9H3Z4
6	8124	4.0	1015584	Q9H3Z4	GO:0001505
7	1015584		8203	GO:0001505	Q9HAP6
8	8203	0.0	190	Q9HAP6	112315
9	190		7645	112315	Q96RR4
10	7645	4.0	1031117	Q96RR4	GO:0099004
11	1031117		1033607	GO:0099004	Q8C078
12	1033607	4.0	1029883	Q8C078	GO:0061762
13	1029883		7645	GO:0061762	Q96RR4
14	7645	0.0	1346	Q96RR4	1489509
15	1346		3586	1489509	P22612
16	3586	1.0	7255	P22612	Q92667
17	7255		3591	Q92667	P22694
18	3591	1.0	35240	P22694	Q12972
19	35240		3586	Q12972	P22612
20	3586	0.0	1343	P22612	111933
21	1343		6884	111933	Q8N5S9
22	6884	1.0	2930	Q8N5S9	P0DP23
23	2930		35361	P0DP23	Q15772
24	35361	3.0	89799	Q15772	I-set
25	89799		7248	I-set	Q92626
26	7248	0.0	277	Q92626	2022090
27	277		3856	2022090	P29400
28	3856	6.0	1025006	P29400	GO:0005587
29	1025006		993244	GO:0005587	W5NAM9
30	993244	6.0	1020642	W5NAM9	GO:0098651
31	1020642		5661	GO:0098651	Q14031
32	5661	0.0	282	Q14031	8948216
33	282		5214	8948216	Q01955
34	5214	4.0	1034024	Q01955	GO:0072577
35	1034024		481918	GO:0072577	F1LRJ1
36	481918	4.0	1015682	F1LRJ1	GO:0009743
37	1015682		3588	GO:0009743	P22680
38	3588	0.0	390	P22680	211945
0	606036	3.0	91169	G3TZY4	PBD
1	91169		1918	PBD	O75914
2	1918	0.0	1919	O75914	389359
3	1919		3251	389359	P15498
4	3251	4.0	1017233	P15498	GO:0030168
5	1017233		2551	GO:0030168	P05129
6	2551	5.0	1017459	P05129	GO:0004697
7	1017459		3327	GO:0004697	P17252
8	3327	0.0	1345	P17252	111997
9	1345		3586	111997	P22612
10	3586	1.0	35387	P22612	Q86UN6
11	35387		3591	Q86UN6	P22694
12	3591	4.0	1032533	P22694	GO:0034199
13	1032533		3157	GO:0034199	P13861
14	3157	0.0	1346	P13861	1489509
15	1346		5388	1489509	Q08828
16	5388	4.0	1015830	Q08828	GO:0003091
17	1015830		833953	GO:0003091	P45376
18	833953	4.0	1027511	P45376	GO:0018931
19	1027511		3686	GO:0018931	P24903
20	3686	0.0	1252	P24903	211897
21	1252		6471	211897	Q6ZWL3
22	6471	4.0	1018386	Q6ZWL3	GO:0010430
23	1018386		304435	GO:0010430	A0JMN1
24	304435	4.0	1012289	A0JMN1	GO:0019395
25	1012289		7886	GO:0019395	Q9BV79
26	7886	0.0	3036	Q9BV79	77346
27	3036		3884	77346	P30084
28	3884	3.0	70595	P30084	ECH_1
29	70595		91033	ECH_1	A0A067QWT4
0	406019	3.0	63576	C3Y8Y6	FH2
1	63576		1610	FH2	O60610
2	1610	0.0	242	O60610	5663220
3	242		9039	5663220	Q9Y266
4	9039	3.0	105122	Q9Y266	NuDC
5	105122		118481	NuDC	A0A088AWB0
6	118481	3.0	70232	A0A088AWB0	Nudc_N
7	70232		9039	Nudc_N	Q9Y266
8	9039	0.0	233	Q9Y266	2500257
9	233		6146	2500257	Q53HL2
10	6146	6.0	1019212	Q53HL2	GO:0045171
11	1019212		3591	GO:0045171	P22694
12	3591	1.0	35387	P22694	Q86UN6
13	35387		3586	Q86UN6	P22612
14	3586	0.0	1346	P22612	1489509
15	1346		1589	1489509	O60503
16	1589	4.0	1025220	O60503	GO:0071377
17	1025220		6978	GO:0071377	Q8NFM4
18	6978	5.0	1016529	Q8NFM4	GO:0005080
19	1016529		7951	GO:0005080	Q9BYG4
20	7951	0.0	478	Q9BYG4	1500931
21	478		3281	1500931	P16144
22	3281	4.0	1032834	P16144	GO:0035878
23	1032834		42201	GO:0035878	P80386
24	42201	6.0	1020374	P80386	GO:0031588
25	1020374		9144	GO:0031588	Q9Y478
26	9144	0.0	5	Q9Y478	3700989
27	5		5887	3700989	Q15526
28	5887	5.0	1019232	Q15526	GO:0016676
29	1019232		835409	GO:0016676	P56392
30	835409	5.0	1025463	P56392	GO:0016675
31	1025463		2974	GO:0016675	P10606
32	2974	0.0	435	P10606	611105
33	435		3965	611105	P31930
34	3965	6.0	1023057	P31930	GO:0005746
35	1023057		831008	GO:0005746	P14406
36	831008	4.0	1032142	P14406	GO:0097250
37	1032142		779	GO:0097250	O14548
38	779	0.0	434	O14548	163200
