# Supplementary material for: Predicting protein and pathway associations for understudied dark kinases using pattern-constrained knowledge graph embedding
Source: PeerJ. 2023 Oct 18;11:e15815. doi: 10.7717/peerj.15815 (PMC10590106; doi:10.7717/peerj.15815)
Supplement: Supplemental Information 10 — This file can be used to generate the subgraph highlighted in Fig. 6 through use with Cytoscape program. Columns are labeled according to their input in Cytoscape. The file includes more nodes that were displayed in the figure. More information on how this data was generated can be found in manuscript (Results ‘Predicted association of understudied CDK19 in TGF-beta receptor signaling: interpretability with path analysis and validation with PPI datasets’). [file peerj-11-15815-s010.csv]

	Source	Relation	Target	source_name	target_name
0	671569	5.0	1011495	H2QXU8	GO:0001227
1	1011495		5898	GO:0001227	Q15583
2	5898	0.0	487	Q15583	170834
3	487		4480	170834	P49336
4	4480	1.0	5888	P49336	Q15528
5	5888		7908	Q15528	Q9BWU1
6	7908	1.0	35475	Q9BWU1	Q86YW9
7	35475		4480	Q86YW9	P49336
8	4480	0.0	22	P49336	381340
9	22		8575	381340	Q9P086
10	8575	3.0	95784	Q9P086	Med11
11	95784		243704	Med11	A0A1S2ZME6
0	631010	4.0	1010900	G7L3K1	GO:0033962
1	1010900		6612	GO:0033962	Q86TB9
2	6612	0.0	193	Q86TB9	429914
3	193		7472	429914	Q96F86
4	7472	5.0	1033139	Q96F86	GO:1990174
5	1033139		875204	GO:1990174	Q5ZLS2
6	875204	3.0	110006	Q5ZLS2	Edc3_linker
7	110006		7472	Edc3_linker	Q96F86
8	7472	0.0	193	Q96F86	429914
9	193		6373	429914	Q6PGP7
10	6373	6.0	1016697	Q6PGP7	GO:0055087
11	1016697		1022717	GO:0055087	E9HC60
12	1022717	4.0	1025399	E9HC60	GO:0070478
13	1025399		5884	GO:0070478	Q15477
14	5884	0.0	5327	Q15477	429958
15	5327		8024	429958	Q9GZS3
16	8024	6.0	1016697	Q9GZS3	GO:0055087
17	1016697		970681	GO:0055087	W4YI10
18	970681	4.0	1025399	W4YI10	GO:0070478
19	1025399		5884	GO:0070478	Q15477
20	5884	0.0	5327	Q15477	429958
21	5327		6373	429958	Q6PGP7
22	6373	6.0	1015436	Q6PGP7	GO:0035327
23	1015436		476265	GO:0035327	E9H3N7
24	476265	4.0	1011595	E9H3N7	GO:0032784
25	1011595		1913	GO:0032784	O75909
26	1913	0.0	487	O75909	170834
27	487		3684	170834	P24863
28	3684		7908	P24863	Q9BWU1
29	7908	1.0	7861	Q9BWU1	Q9BTT4
30	7861		4480	Q9BTT4	P49336
31	4480	1.0	7348	P49336	Q93074
32	7348	0.0	23	Q93074	400206
33	23		8242	400206	Q9HBZ2
34	8242	5.0	1022640	Q9HBZ2	GO:0017162
35	1022640		521	GO:0017162	O00268
36	521	4.0	1011807	O00268	GO:1901796
37	1011807		6826	GO:1901796	Q8N0Z6
38	6826	0.0	5	Q8N0Z6	3700989
0	18806	4.0	1017177	Q09488	GO:0072595
1	1017177		6252	GO:0072595	Q5VWG9
2	6252	0.0	524	Q5VWG9	73779
3	524		4676	73779	P52655
4	4676	4.0	1021805	P52655	GO:0042795
5	1021805		8222	GO:0042795	Q9HB65
6	8222	4.0	1010091	Q9HB65	GO:0048609
7	1010091		7342	GO:0048609	Q93008
8	7342	0.0	487	Q93008	170834
9	487		3684	170834	P24863
10	3684		7908	P24863	Q9BWU1
11	7908	1.0	1417	Q9BWU1	O43513
12	1417		4480	O43513	P49336
13	4480	1.0	6487	P49336	Q71F56
14	6487	0.0	22	Q71F56	381340
15	22		7868	381340	Q9BUE0
16	7868		4480	Q9BUE0	P49336
17	4480	1.0	1850	P49336	O75586
18	1850		7908	O75586	Q9BWU1
19	7908	1.0	6353	Q9BWU1	Q6P2C8
20	6353	0.0	23	Q6P2C8	400206
21	23		1850	400206	O75586
22	1850		7908	O75586	Q9BWU1
23	7908	1.0	7861	Q9BWU1	Q9BTT4
24	7861		4480	Q9BTT4	P49336
25	4480	1.0	1809	P49336	O75448
26	1809	0.0	17	O75448	556833
27	17		4243	556833	P41247
28	4243	4.0	1020983	P41247	GO:0046461
29	1020983		511502	GO:0046461	F6VPB6
30	511502	4.0	1027337	F6VPB6	GO:0006660
31	1027337		6852	GO:0006660	Q8N2K0
32	6852	0.0	6853	Q8N2K0	426048
0	789779	3.0	65065	M1AYU6	Sec7
1	65065		7218	Sec7	Q92538
2	7218	0.0	246	Q92538	6811442
3	246		6898	6811442	Q8N6T3
4	6898	4.0	1029625	Q8N6T3	GO:0032012
5	1029625		310311	GO:0032012	A1Z8W8
6	310311	4.0	1024908	A1Z8W8	GO:0035152
7	1024908		4202	GO:0035152	P40423
8	4202	0.0	56	P40423	450799
9	56		4588	450799	P51140
10	4588	4.0	1029400	P51140	GO:0048073
11	1029400		895158	GO:0048073	Q91VM4
12	895158	4.0	1032629	Q91VM4	GO:0048070
13	1032629		2866	GO:0048070	P09615
14	2866	0.0	2868	P09615	209472
15	2868		9000	209472	Q9VVX3
16	9000	4.0	1041323	Q9VVX3	GO:0060912
17	1041323		203727	GO:0060912	A0A0R4IZG7
18	203727	5.0	1010330	A0A0R4IZG7	GO:0005025
19	1010330		4143	GO:0005025	P36894
20	4143	0.0	475	P36894	201451
21	475		2445	201451	P03971
22	2445	4.0	1034878	P03971	GO:0001880
23	1034878		699599	GO:0001880	H9GMG6
24	699599	3.0	104395	H9GMG6	AMH_N
25	104395		2445	AMH_N	P03971
26	2445	0.0	475	P03971	201451
27	475		5432	201451	Q12841
28	5432	4.0	1011439	Q12841	GO:0030510
29	1011439		656148	GO:0030510	H2MJY4
30	656148	4.0	1016516	H2MJY4	GO:0030579
31	1016516		6453	GO:0030579	Q6ZNA4
32	6453	0.0	487	Q6ZNA4	170834
33	487		3684	170834	P24863
34	3684		7908	P24863	Q9BWU1
35	7908	1.0	1850	Q9BWU1	O75586
36	1850		4480	O75586	P49336
37	4480	1.0	7348	P49336	Q93074
38	7348	0.0	21	Q93074	1989781
0	774078	3.0	89797	L5K683	RFX_DNA_binding
1	89797		6292	RFX_DNA_binding	Q68CP9
2	6292	0.0	175	Q68CP9	8878171
3	175		6970	8878171	Q8NFD5
4	6970	3.0	97436	Q8NFD5	BAF250_C
5	97436		283560	BAF250_C	A0A1X7TTC6
6	283560	3.0	63789	A0A1X7TTC6	ARID
7	63789		7292	ARID	Q92833
8	7292	0.0	1077	Q92833	212165
9	1077		8634	212165	Q9UBB5
10	8634	5.0	1043699	Q9UBB5	GO:0003696
11	1043699		830002	GO:0003696	P07199
12	830002	5.0	1032082	P07199	GO:0019237
13	1032082		1323	GO:0019237	O43264
14	1323	0.0	233	O43264	2500257
15	233		8421	2500257	Q9NSP4
16	8421	4.0	1009575	Q9NSP4	GO:0006334
17	1009575		831276	GO:0006334	P16890
18	831276	4.0	1009592	P16890	GO:0065004
19	1009592		8638	GO:0065004	Q9UBD5
20	8638	0.0	155	Q9UBD5	69002
21	155		7696	69002	Q99460
22	7696	4.0	1012224	Q99460	GO:0061418
23	1012224		438397	GO:0061418	D4ACD2
24	438397	4.0	1045018	D4ACD2	GO:0000117
25	1045018		2149	GO:0000117	O95718
26	2149	0.0	1788	O95718	383280
27	1788		2969	383280	P10588
28	2969	5.0	1013097	P10588	GO:0004879
29	1013097		698705	GO:0004879	H9GHP4
30	698705	4.0	1017771	H9GHP4	GO:0002154
31	1017771		5906	GO:0002154	Q15648
32	5906	0.0	22	Q15648	381340
33	22		19	381340	A0JLT2
34	19		7908	A0JLT2	Q9BWU1
35	7908	1.0	7492	Q9BWU1	Q96G25
36	7492		4480	Q96G25	P49336
37	4480	1.0	3684	P49336	P24863
38	3684	0.0	487	P24863	170834
0	592853	3.0	63929	G3P6B1	Peptidase_M16_M
1	63929		3201	Peptidase_M16_M	P14735
2	3201	0.0	146	P14735	5688426
3	146		9064	5688426	Q9Y2K6
4	9064	3.0	70990	Q9Y2K6	DUSP
5	70990		294828	DUSP	A0A287AEJ8
6	294828	3.0	89835	A0A287AEJ8	Ubiquitin_3
7	89835		4635	Ubiquitin_3	P51784
8	4635	0.0	146	P51784	5688426
9	146		8188	5688426	Q9H9J4
10	8188	5.0	1010718	Q9H9J4	GO:0008242
11	1010718		969505	GO:0008242	W4Y8B0
12	969505	5.0	1011943	W4Y8B0	GO:0004843
13	1011943		7342	GO:0004843	Q93008
14	7342	0.0	487	Q93008	170834
15	487		3684	170834	P24863
16	3684		7908	P24863	Q9BWU1
17	7908	1.0	8862	Q9BWU1	Q9ULK4
18	8862		4480	Q9ULK4	P49336
19	4480	1.0	7861	P49336	Q9BTT4
20	7861	0.0	22	Q9BTT4	381340
21	22		8575	381340	Q9P086
22	8575	3.0	95784	Q9P086	Med11
23	95784		609452	Med11	G3VE82
