# Supplementary material for: Predicting protein and pathway associations for understudied dark kinases using pattern-constrained knowledge graph embedding
Source: PeerJ. 2023 Oct 18;11:e15815. doi: 10.7717/peerj.15815 (PMC10590106; doi:10.7717/peerj.15815)
Supplement: Supplemental Information 11 — This file can be used to generate the subgraph highlighted in Fig. 7 through use Cytoscape program. Columns are labeled according to their input in Cytoscape. The file includes more nodes that were displayed in the figure. More information on how this data was generated can be found in the manuscript (Results ‘Predicted association between understudied PSKH2 and cilium assembly’). [file peerj-11-15815-s011.csv]

	Source	Relation	Target	source_name	target_name
0	672423	4.0	1009360	H2R3D1	GO:0097035
1	1009360		1993	GO:0097035	O94823
2	1993	0.0	385	O94823	936837
3	385		6919	936837	Q8NB49
4	6919	5.0	1009689	Q8NB49	GO:0140326
5	1009689		527700	GO:0140326	F7FYK2
6	527700	6.0	1009821	F7FYK2	GO:0031984
7	1009821		1949	GO:0031984	O76081
8	1949	0.0	309	O76081	418594
9	309		5020	418594	P63096
10	5020	4.0	1013702	P63096	GO:0060236
11	1013702		303765	GO:0060236	A0E6E4
12	303765	4.0	1018069	A0E6E4	GO:1901673
13	1018069		6741	GO:1901673	Q8IW35
14	6741	0.0	240	Q8IW35	5617833
15	240		264	5617833	A6NIH7
16	264		35345	A6NIH7	Q96QS6
0	624255	3.0	63884	G5BIG7	Peptidase_C50
1	63884		5747	Peptidase_C50	Q14674
2	5747	0.0	161	Q14674	69278
3	161		6598	69278	Q7Z7A1
4	6598	4.0	1010596	Q7Z7A1	GO:1902749
5	1010596		706582	GO:1902749	I1H779
6	706582	4.0	1014069	I1H779	GO:0000076
7	1014069		5595	GO:0000076	Q13564
8	5595	0.0	178	Q13564	8951664
9	178		4903	8951664	P61201
10	4903	4.0	1017993	P61201	GO:0000715
11	1017993		905898	GO:0000715	Q9V3W9
12	905898	5.0	1012387	Q9V3W9	GO:0032182
13	1012387		7557	GO:0032182	Q96L34
14	7557	0.0	240	Q96L34	5617833
15	240		264	5617833	A6NIH7
16	264		35345	A6NIH7	Q96QS6
0	445377	3.0	90071	D7FQ45	Hat1_N
1	90071		963	Hat1_N	O14929
2	963	0.0	606	O14929	4839726
3	606		8912	4839726	Q9UNL4
4	8912	5.0	1014064	Q9UNL4	GO:0035064
5	1014064		4343	GO:0035064	P45973
6	4343	4.0	1022608	P45973	GO:0070317
7	1022608		6951	GO:0070317	Q8NDX5
8	6951	0.0	500	Q8NDX5	3899300
9	500		7700	3899300	Q99496
10	7700	4.0	1022608	Q99496	GO:0070317
11	1022608		6951	GO:0070317	Q8NDX5
12	6951	4.0	1018174	Q8NDX5	GO:0070316
13	1018174		5501	GO:0070316	Q13185
14	5501	0.0	556	Q13185	8953750
15	556		5075	8953750	P78364
16	5075	4.0	1018174	P78364	GO:0070316
17	1018174		833898	GO:0070316	P43267
18	833898	4.0	1015995	P43267	GO:0060706
19	1015995		614	GO:0060706	O00444
20	614	0.0	237	O00444	380320
21	237		4902	380320	P61163
22	4902	4.0	1016226	P61163	GO:0002478
23	1016226		5549	GO:0002478	Q13409
24	5549	5.0	1012543	Q13409	GO:0045504
25	1012543		1316	GO:0045504	O43237
26	1316	0.0	251	O43237	9609646
27	251		6371	9609646	Q6PEY2
28	6371	6.0	1011294	Q6PEY2	GO:0015630
29	1011294		991543	GO:0015630	W5MXE8
30	991543	6.0	1013904	W5MXE8	GO:0032156
31	1013904		5803	GO:0032156	Q15019
32	5803	0.0	240	Q15019	5617833
33	240		264	5617833	A6NIH7
34	264		35345	A6NIH7	Q96QS6
0	892167	4.0	1022313	Q8N573	GO:1903202
1	1022313		5004	GO:1903202	P62937
2	5004	0.0	2355	P62937	173107
3	2355		2353	173107	P01730
4	2353	4.0	1017563	P01730	GO:0039663
5	1017563		5443	GO:0039663	Q12891
6	5443	4.0	1013921	Q12891	GO:2001235
7	1013921		6391	GO:2001235	Q6Q0C0
8	6391	0.0	9	Q6Q0C0	1280218
9	9		1476	1280218	O43747
10	1476	6.0	1012391	O43747	GO:0030665
11	1012391		5709	GO:0030665	Q14332
12	5709	4.0	1018058	Q14332	GO:1904886
13	1018058		4433	GO:1904886	P48462
14	4433	0.0	57	P48462	5252538
15	57		9003	5252538	Q9VX32
16	9003	4.0	1038615	Q9VX32	GO:0007415
17	1038615		831261	GO:0007415	P16620
18	831261	4.0	1009429	P16620	GO:0007411
19	1009429		6388	GO:0007411	Q6PKX4
20	6388	0.0	238	Q6PKX4	422475
21	238		8263	422475	Q9HCK4
22	8263	4.0	1010877	Q9HCK4	GO:0022602
23	1010877		513600	GO:0022602	F6XAT5
24	513600	5.0	1021673	F6XAT5	GO:0004963
25	1021673		3652	GO:0004963	P23945
26	3652	0.0	369	P23945	9660821
27	369		8522	9660821	Q9NYM4
28	8522	6.0	1010020	Q9NYM4	GO:0005929
29	1010020		832495	GO:0005929	P28661
30	832495	6.0	1029797	P28661	GO:0097227
31	1029797		5803	GO:0097227	Q15019
32	5803	0.0	240	Q15019	5617833
33	240		264	5617833	A6NIH7
34	264		35345	A6NIH7	Q96QS6
0	826272	4.0	1014618	O08771	GO:0018958
1	1014618		8376	GO:0018958	Q9NRD8
2	8376	0.0	2665	Q9NRD8	209776
3	2665		6759	209776	Q8IWU9
4	6759	4.0	1018182	Q8IWU9	GO:0006586
5	1018182		84276	GO:0006586	A0A061FT48
6	84276	4.0	1025879	A0A061FT48	GO:0046219
7	1025879		3493	GO:0046219	P20711
8	3493	0.0	3354	P20711	209931
9	3354		5984	209931	Q16613
10	5984	5.0	1033796	Q16613	GO:0004059
11	1033796		648807	GO:0004059	H0XWM7
12	648807	4.0	1017188	H0XWM7	GO:0030186
13	1017188		5984	GO:0030186	Q16613
14	5984	0.0	3354	Q16613	209931
15	3354		3353	209931	P17752
16	3353	4.0	1018182	P17752	GO:0006586
17	1018182		892694	GO:0006586	Q8R519
18	892694	4.0	1027566	Q8R519	GO:0046874
19	1027566		5843	GO:0046874	Q15274
20	5843	0.0	642	Q15274	196854
21	642		3336	196854	P17538
22	3336	4.0	1018179	P17538	GO:0022617
23	1018179		837734	GO:0022617	Q01177
24	837734	4.0	1018264	Q01177	GO:0060707
25	1018264		614	GO:0060707	O00444
26	614	0.0	240	O00444	5617833
27	240		264	5617833	A6NIH7
28	264		35345	A6NIH7	Q96QS6
0	758146	3.0	64012	K7GFY4	LSM
1	64012		4961	LSM	P62310
2	4961	0.0	193	P62310	429914
3	193		9100	429914	Q9Y333
4	9100	6.0	1032534	Q9Y333	GO:0120115
5	1032534		42486	GO:0120115	D4A7U6
6	42486	5.0	1040788	D4A7U6	GO:0030629
7	1040788		4961	GO:0030629	P62310
8	4961	0.0	193	P62310	429914
9	193		8323	429914	Q9NPI6
10	8323	4.0	1031937	Q9NPI6	GO:1903608
11	1031937		41657	GO:1903608	Q91YD3
12	41657	5.0	1018631	Q91YD3	GO:0019894
13	1018631		5479	GO:0019894	Q13099
14	5479	0.0	240	Q13099	5617833
15	240		264	5617833	A6NIH7
16	264		35345	A6NIH7	Q96QS6
